# Supplementary material for: Mass spectrometry-based proteomics profiling of dogs with and without oral diseases: a systematic review
Source: BMC Oral Health. 2024 Mar 22;24:369. doi: 10.1186/s12903-024-04096-x (PMC10958906; doi:10.1186/s12903-024-04096-x)
Supplement: Supplementary file 1 — Supplementary Material 1: Supplementary Table 1: List of the most abundant proteins reported in the included studies. Green highlight represents the most abundant proteins found in healthy dogs; Orange highlight represents the most abundant proteins found in healthy dogs and dogs with periodontal diseases; Yellow highlight represents the most abundant proteins found in dogs with benign oral tumors; Light blue highlight represents the most abundant proteins found in dogs with early-stage oral melanoma; Purple highlight represents the most abundant proteins found in dogs with late-stage oral melanoma; Red highlight represents the most abundant proteins found in dogs with oral squamous cell carcinoma; Grey highlight represents the most abundant proteins found in dogs with periodontal diseases, benign oral tumors, early-stage oral melanoma; late-stage oral melanoma, and oral squamous cell carcinoma; Dark red highlight represents the most abundant proteins found in dogs with dental calculus; Light blue highlight represents the most abundant proteins found in dogs with mixed cancers; and Orange red highlight represents the most abundant proteins found in dogs with periodontal diseases.Supplementary Table 2: List of names of all breeds of dogs used in the included studies along with the number of dogs used. Supplementary Table 3: Gene Ontology analysis – biological processes of the most abundant proteins among healthy dogs identified in the included studies. Supplementary Table 4: Gene Ontology analysis – cellular compartments of the most abundant proteins among healthy dogs identified in the included studies.Supplementary Table 5: Gene Ontology analysis – molecular functions of the most abundant proteins among healthy dogs identified in the included studies. Supplementary Table 6: KEGG pathway analysis of the most abundant proteins among healthy dogs identified in the included studies. Supplementary Table 7: Gene Ontology analysis – biological processes of the most abunda [file 12903_2024_4096_MOESM1_ESM.xlsx]

## Sheet: Index
INDEX
Supplementary Table 1	List of the most abundant proteins reported in the included studies. Green highlight represents the most abundant proteins found in healthy dogs; Orange highlight represents the most abundant proteins found in healthy dogs and dogs with periodontal diseases; Yellow highlight represents the most abundant proteins found in dogs with benign oral tumors; Light blue highlight represents the most abund…
Supplementary Table 2	List of names of all breeds of dogs used in the included studies along with the number of dogs used.
Supplementary Table 3	Gene Ontology analysis – biological processes of the most abundant proteins among healthy dogs identified in the included studies.
Supplementary Table 4	Gene Ontology analysis – cellular compartments of the most abundant proteins among healthy dogs identified in the included studies.
Supplementary Table 5	Gene Ontology analysis – molecular functions of the most abundant proteins among healthy dogs identified in the included studies.
Supplementary Table 6	KEGG pathway analysis of the most abundant proteins among healthy dogs identified in the included studies.
Supplementary Table 7	Gene Ontology analysis – biological processes of the most abundant proteins among periodontitis dogs identified in the included studies.
Supplementary Table 8	Gene Ontology analysis – cellular compartments of the most abundant proteins among periodontitis dogs identified in the included studies.
Supplementary Table 9	Gene Ontology analysis – molecular functions of the most abundant proteins among periodontitis dogs identified in the included studies.
Supplementary Table 10	KEGG pathway analysis of the most abundant proteins among periodontitis dogs identified in the included studies.
Supplementary Table 11	Gene Ontology analysis – biological processes of the most abundant proteins among dogs with calculus identified in the included studies.
Supplementary Table 12	Gene Ontology analysis – cellular compartments of the most abundant proteins among dogs with calculus identified in the included studies.
Supplementary Table 13	Gene Ontology analysis – molecular functions of the most abundant proteins among dogs with calculus identified in the included studies.
Supplementary Table 14	KEGG pathway analysis of the most abundant proteins among dogs with calculus identified in the included studies.
Supplementary Table 15	Gene Ontology analysis – biological processes of the most abundant proteins among dogs with oral tumors identified in the included studies.
Supplementary Table 16	Gene Ontology analysis – cellular compartments of the most abundant proteins among dogs with oral tumors identified in the included studies.
Supplementary Table 17	Gene Ontology analysis – molecular functions of the most abundant proteins among dogs with oral tumors identified in the included studies.
Supplementary Table 18	Protein-Protein interactions analysis of the most abundant proteins among healthy dogs identified in the included studies.
Supplementary Table 19	Protein-Protein interactions analysis of the most abundant proteins among dogs with calculus identified in the included studies.
Supplementary Table 20	Protein-Protein interactions analysis of the most abundant proteins among periodontitis dogs identified in the included studies.
Supplementary Table 21	Protein-Protein interactions analysis of the most abundant proteins among dogs with oral tumors identified in the included studies.

## Sheet: Supplementary Table 1
Supplementary Table 1. List of the most abundant proteins reported in the included studies. Green highlight represents the most abundant proteins found in healthy dogs; Orange highlight represents the most abundant proteins found in healthy dogs and dogs with periodontal diseases; Yellow highlight represents the most abundant proteins found in dogs with benign oral tumors; Light blue highlight re…
Protein	Sudy	Gene name
Keratin 1	Grant 2022	KRT1
Keratin 79	Grant 2022	KRT79
Keratin type I cytoskeleton 10	Grant 2022	KRT10
Keratin, type II cytoskeletal 2	Grant 2022	KRT2
Chromosome 1 open reading frame, human C6orf58	Grant 2022	C6ORF58
Olfactory receptor	Grant 2022	OR16A04
Ig alpha chain C region	Grant 2022	NA
Deleted in malignant brain tumours 1	Grant 2022	DMBT1
Collagen alpha-1(I) chain	Grant 2022	COL1A1
Complement component 6	Grant 2022	C6
Albumin	Grant 2022	ALB
Submaxillary mucin-like protein-like	Grant 2022	LOC102156279
Double-headed protease inhibitor, submandibular gland	Grant 2022	LOC478056
Prolactin-induced protein	Grant 2022	PIP
WAP four-disulfide core domain protein 3	Grant 2022	NA
Lipocalin 1	Grant 2022	LCN1
WAP four-disulfide core domain 2	Grant 2022	WFDC2
Secretoglobin, family 2A, member 2	Grant 2022	SCGB2A2
Carbonic anhydrase 6	Grant 2022	CA6
Secretoglobin family 1D member 2-like	Grant 2022	LOC100688914
Fc fragment of IgG binding protein	Grant 2022	FCGBP
Mucin 19	Grant 2022	MUC19
Trefoil factor 3	Grant 2022	TFF3
BPI fold containing family A, member 2	Grant 2022	BPIFA2
BPI fold containing family B, member 1	Grant 2022	BPIFB1
Ubiquitin D	Ploypetch 2021	UBD
Semaphorin-4B isoform X1	Ploypetch 2020	SEMA4B
Visual system homeobox 1 isoform X2	Ploypetch 2020	VSX1
CDK5 regulatory subunit associated protein 2 isoform X1	Ploypetch 2020	CDK5RAP2
Olfactory receptor 2M5	Ploypetch 2020	OR2M5
Potassium voltage-gated channel subfamily Q member 1	Ploypetch 2020	KCNQ1
GLIPR1-like protein 1	Ploypetch 2020	GLIPR1L1
Transient receptor potential cation channel subfamily M member 5	Ploypetch 2020	TRPM5
Germ cell-less protein-like 1	Ploypetch 2020	GMCL1
Poly [ADP-ribose] polymerase 12	Ploypetch 2020	PARP12
Lamin tail domain-containing protein 2	Ploypetch 2020	LMNTD2
Telomeric repeat-binding factor 2-interacting protein 1	Ploypetch 2020	TERF2IP
Myb-related protein B	Ploypetch 2020	MYBL2
Erythrocyte membrane protein band 4.2	Ploypetch 2020	EPB42
Long-chain-fatty-acid–CoA ligase ACSBG2	Ploypetch 2020	ACSBG2
Putative protein SSX6	Ploypetch 2020	SSX6P
Bromodomain testis-specific protein-like	Ploypetch 2020	BRDT
Zinc finger protein GLI2-like	Ploypetch 2020	GLI2
Transformation/transcription domain-associated protein	Ploypetch 2020	TRRAP
Glutathione S-transferase-like	Ploypetch 2020	GSTA1
Protein FAM186A	Ploypetch 2020	FAM186A
Deleted in lung and oesophageal cancer protein 1	Ploypetch 2020	DLEC1
Ankyrin repeat domain-containing protein 26-like	Ploypetch 2020	ANKRD26P1
Cytohesin-4 isoform X2	Ploypetch 2020	CYTH4
Probable C-mannosyltransferase DPY19L4	Ploypetch 2020	DPY19L4
Dynein heavy chain 11, axonemal	Ploypetch 2020	DNAH11
Fanconi anaemia-associated protein of 100 kDa	Ploypetch 2020	FAAP100
Protein A6R68_16468	Ploypetch 2020	NA
Sentrin-specific protease 7 isoform X1	Ploypetch 2019	SENP7
Histone acetyltransferase KAT2B	Ploypetch 2019	KAT2B
Peroxisome proliferator_x0002_activated receptor gamma coactivator-related protein 1	Ploypetch 2019	PPRC1
Required for meiotic nuclear division protein 1-like protein	Ploypetch 2019	RMND1
E3 ubiquitin-protein ligase DTX3L	Ploypetch 2019	DTX3L
Zinc finger protein 699	Ploypetch 2019	ZNF699
Mitogen-activated protein kinase kinase kinase 15	Ploypetch 2019	MAP3K15
V-type proton ATPase subunit E 2	Ploypetch 2019	ATP6V1E2
Inactive phospholipase C-like protein 2	Ploypetch 2019	PLCL2
Trinucleotide repeat_x0002_containing protein 18 protein	Ploypetch 2019	TNRC18
Collagen type XII alpha-1 chain	Ploypetch 2019	COL12A1
Zinc finger protein 451 isoform X2	Ploypetch 2019	ZNF451
Protocadherin Fat 1 isoform X3	Ploypetch 2019	FAT1
CASP-like protein 4A2	Ploypetch 2019	CASPL4A2
Centrosomal protein of 192 kDa isoform X1	Ploypetch 2019	CEP192
Glypican-5	Ploypetch 2019	GPC5
Cell-cycle checkpoint protein RAD17 isoform X2	Ploypetch 2019	RAD17
Toll-like receptor 4 variant 1	Ploypetch 2019	TLR4
Can f 4 variant allergen	Bringel 2020	OBP
Solute carrier family 29 member 4	Bringel 2020	SLC29A4
Importin 4	Bringel 2020	IPO4
Sphingosine-1-phosphate receptor 3	Bringel 2020	S1PR3
Interleukin 1 receptor accessory protein	Bringel 2020	IL1RAP
BTB domain containing 8	Bringel 2020	BTBD8
MTSS I-BAR domain containing 1	Bringel 2020	MTSS1
Keratin 3	Bringel 2020	KRT3
Dermokine	Bringel 2020	DMKN
Zinc finger protein 532	Bringel 2020	ZNF532
Chromodomain helicase DNA binding protein 3	Bringel 2020	CHD3
Dachsous cadherin-related 1	Bringel 2020	DCHS1
SMG1 nonsense mediated mRNA decay associated PI3K related kinase	Bringel 2020	SMG1
Triokinase and FMN cyclase	Bringel 2020	TKFC
Dedicator of cytokinesis 5	Bringel 2020	DOCK5
Calcium-sensing receptor	Bringel 2020	CASR
Voltage-dependent T-type calcium channel subunit alpha	Bringel 2020	CACNA1I
Multidrug and toxin extrusion protein	Bringel 2020	SLC47A2
Transforming growth factor beta	Bringel 2020	TGFB1
Complement C8 beta chain	Bringel 2020	C8B
HECT domain E3 ubiquitin protein ligase 1	Bringel 2020	HECTD1
PH domain and leucine rich repeat protein phosphatase 1	Bringel 2020	PHLPP1
Phosphatase and actin regulator	Bringel 2020	PHACTR4
Heat shock protein family A (Hsp70) ember 8	Bringel 2020	HSPA8
Unc-51 like autophagy activating kinase 2	Bringel 2020	ULK2
Pleckstrin homology domain containing A5	Bringel 2020	PLEKHA5
Poly [ADP-ribose] polymerase	Bringel 2020	PARP14
Misato mitochondrial distribution and morphology regulator 1	Bringel 2020	MSTO1
Nuclear receptor corepressor 2	Bringel 2020	NCOR2
Biorientation of chromosomes in cell division 1 like 1	Bringel 2020	BOD1L1
Zinc alpha-2-glycoprotein 1	Bringel 2020	AZGP1
NCK associated protein 5	Bringel 2020	NCKAP5
NHS like 1	Bringel 2020	NHSL1
NHS actin remodeling regulator	Bringel 2020	NHS
Amylase	Sanguansermsri 2018	AMY1A
Carbonic anhydrase 6	Sanguansermsri 2018	CA6
Cystatin S	Sanguansermsri 2018	CST4
Cystatin SA	Sanguansermsri 2018	CST2
Cystatin SN	Sanguansermsri 2018	CST1
Epidermal growth factor receptor kinase substrate 8-like protein 1 isoform X4	Sanguansermsri 2018	EPS8L1
Fibroblast growth factor 12 isoform X3	Sanguansermsri 2018	FGF12
Fibroblast growth factor receptor substrate 3 isoform X1	Sanguansermsri 2018	FRS3
Growth hormone-inducible transmembrane protein	Sanguansermsri 2018	GHITM
Histatin	Sanguansermsri 2018	HTN1
Ig H-chain, partial	Sanguansermsri 2018	NA
IgG Fc-binding protein-like	Sanguansermsri 2018	FCGBP
Ig alpha-2 heavy chain, partial	Sanguansermsri 2018	IGHA2
Ig epsilon variable region, partial	Sanguansermsri 2018	IGHE
Ig heavy chain constant region CH2, partial	Sanguansermsri 2018	IGHG2
Ig heavy chain variable region, partial	Sanguansermsri 2018	NA
Ig heavy chain VDJC region, partial	Sanguansermsri 2018	NA
Ig heavy chain, partial	Sanguansermsri 2018	NA
Ig heavy variable 3–49*03, partial	Sanguansermsri 2018	IGHV3-49
Ig kappa light chain, partial	Sanguansermsri 2018	NA
Ig L/VH3-9/N13/DH2-15/N5/JH4 heavy chain variable region, partial	Sanguansermsri 2018	NA
Ig variable region, partial	Sanguansermsri 2018	NA
Ig VH_3c kappa chain, partial	Sanguansermsri 2018	IGHV3-23
Interferon alpha-1/2-like	Sanguansermsri 2018	IFNA1
Interferon alpha-8 precursor	Sanguansermsri 2018	IFNA8
Interferon regulatory factor 6	Sanguansermsri 2018	IRF6
Interferon-induced protein with tetratricopeptide repeats 3	Sanguansermsri 2018	IFIT3
Interleukin 12 receptor, beta 1, isoform CRA_c, partial	Sanguansermsri 2018	IL12RB1
Interleukin 17 receptor, isoform CRA_c	Sanguansermsri 2018	IL17RA
Interleukin-18 receptor accessory protein isoform X1	Sanguansermsri 2018	IL18RAP
Lactoperoxidase	Sanguansermsri 2018	LPO
Lactoperoxidase isoform 3 preproprotein	Sanguansermsri 2018	NA
Mucin-5AC	Sanguansermsri 2018	MUC5AC
Mucin-7-like	Sanguansermsri 2018	MUC7
Mucin-16	Sanguansermsri 2018	MUC16
Mucin-19-like	Sanguansermsri 2018	MUC19
Olfactory marker protein	Sanguansermsri 2018	OMP
Olfactory receptor 10T2	Sanguansermsri 2018	OR10T2
Olfactory receptor 5AP2	Sanguansermsri 2018	OR5AP2
Olfactory receptor 5B12	Sanguansermsri 2018	OR5B12
Otolin	Sanguansermsri 2018	OTOL1
Prolactin-induced protein, partial	Sanguansermsri 2018	PIP
Sirtuin	Sanguansermsri 2018	SIRT1
Suppressin	Sanguansermsri 2018	NA
Fc fragment of IgG binding protein	Torres 2018	FCGBP
Polymeric immunoglobulin receptor (precursor)	Torres 2018	PIGR
BPI fold-containing family A member 2	Torres 2018	BPIFA2
BPI fold-containing family B member 1 isoform X2	Torres 2018	BPIFB1
Albumin	Torres 2018	ALB
Ovostatin homolog 2-like	Torres 2018	LOC611455
Mucin 19	Torres 2018	MUC19
Angiopoietin-related protein 5-like	Torres 2018	LOC607055
Actin gamma 1	Torres 2018	ACTG1
Ig lambda chain V-I region BL2	Torres 2018	LOC607368
Mucin 7	Pasha 2018	MUC7
Prolactin-inducible protein	Pasha 2018	PIP
BPI fold-containing family B member 1	Pasha 2018	BPIFB1
Albumin	Pasha 2018	ALB
BPI fold-containing family B member 2	Pasha 2018	BPIFB2
Lysozyme C, spleen isozyme	Pasha 2018	LYZ
BPI fold-containing family A member 2	Pasha 2018	BPIFA2
Beta-actin-like protein 2	Pasha 2018	ACTBL2
Glutathione S-transferase Mu 4	Pasha 2018	GSTM2
Actin, cytoplasmic 1	Pereira 2018	ACTB
Albumin	Pereira 2018	ALB
Alpha-amylase	Pereira 2018	AMY1A
Alpha-amylase 1A	Pereira 2018	AMY1A
Zinc-alpha-2-glycoprotein	Pereira 2018	AZGP1
Carbonic anhydrase	Pereira 2018	CA6
Calmodulin-like protein 5	Pereira 2018	CALML5
Clusterin	Pereira 2018	CLU
Alpha-S1-casein	Pereira 2018	CSN1S1
Acidic mammalian chitinase	Pereira 2018	CHIA
Kappa-casein	Pereira 2018	CSN3
Double-headed protease inhibitor, submandibular gland	Pereira 2018	LOC478056
Cystatin-A	Pereira 2018	CSTA
Glutathione S-transferase A1	Pereira 2018	GSTA1
Hemoglobin subunit alpha	Pereira 2018	HBA
Hemoglobin subunit beta	Pereira 2018	HBB
Histone H4	Pereira 2018	H4
Ig kappa constant	Pereira 2018	IGKC
Interleukin-36 receptor antagonist protein	Pereira 2018	IL36RN
Involucrin	Pereira 2018	IVL
Mucin-19	Lucena 2018	MUC19
IgGFc-binding protein	Lucena 2018	FCGBP
Chain A, Crystal Structure Analysis Of Canine Serum Albumin	Lucena 2018	NA
Albumin	Lucena 2018	ALB
Double-headed protease inhibitor, submandibular gland	Lucena 2018	LOC478056
Glyceraldehyde-3-phosphate dehydrogenase	Pisamai 2018	GAPDH
Jumonji domain containing 1C	Pisamai 2018	JMJD1C
Tigger transposable element derived 4	Pisamai 2018	TIGD4
Beta-transducin repeat containing E3 ubiquitin protein ligase	Pisamai 2018	BTRC
Inversin	Pisamai 2018	INVS
Rho guanine nucleotide exchange factor 28	Pisamai 2018	ARHGEF28
BTB domain-containing 16	Pisamai 2018	BTBD16
Protein tyrosine phosphatase non-receptor type 1	Pisamai 2018	PTPN1
Teneurin 4	Pisamai 2018	TENM4
Proline rich 12	Pisamai 2018	PRR12
Coiled-coil domain-containing 191	Pisamai 2018	KIAA1407
NK6 Homeobox 1	Pisamai 2018	NKX6-1
BRCA2, DNA repair associated	Pisamai 2018	BRCA2
Ral GTPase-activating protein catalytic alpha 1 subunit	Pisamai 2018	RALGAPA1
Semaphorin 3C	Pisamai 2018	SEMA3C
Chloride voltage-gated channel 4	Pisamai 2018	CLCN4
Family with sequence similarity 92 member B	Pisamai 2018	FAM92B
WW domain binding protein 2	Pisamai 2018	WBP2
Purinergic receptor P2Y1 variant 2	Pisamai 2018	P2Y1
Proteasome activator subunit 4	Pisamai 2018	PSME4
Epithelial splicing regulatory protein 2	Pisamai 2018	ESRP2
Absent in melanoma 1 protein	Pisamai 2018	AIM1
Peptidyl-prolyl cis–trans isomerase FKBP4 isoform X2	Polypetch 2022	FKBP4
Steroid hormone receptor ERR1	Polypetch 2022	ESRRA
Ig superfamily member 10	Polypetch 2022	IGSF 10
ATP-binding cassette subfamily B member 5	Polypetch 2022	ABCB5
Purine nucleoside phosphorylase	Davis 2016	PNP
Haptoglobin	Davis 2016	HP
Heat-shock 70 kDa protein 8	Davis 2016	NA
Rho GDP dissociation inhibitor (GDI) beta	Davis 2016	ARHGDIB
NAD(P)H: quinone oxidoreductase-1	Davis 2016	NQO1
14-3-3 protein beta/alpha	Davis 2016	YWHAB
S100 calcium_x0002_binding protein A8	Davis 2016	S100A8
S100 calcium_x0002_binding protein A9	Davis 2016	S100A9
S100 calcium_x0002_binding protein A12	Davis 2016	S100A12
Annexin A6	Davis 2016	ANXA6
Annexin A1	Davis 2016	ANXA1
Heat-shock protein 5	Davis 2016	HSF5
Thioredoxin	Davis 2016	TXN
Myeloperoxidase	Davis 2016	MPO
Neuroblast differentiation_x0002_associated protein AHNAK	Davis 2016	AHNAK
Lysozyme C	Davis 2016	LYZ
Neutrophil elastase	Davis 2016	ELANE
Glucose-6- phosphate isomerase	Davis 2016	GPI
6-Phosphogluconate dehydrogenase	Davis 2016	PGD
Transketolase	Davis 2016	TKT
Transaldolase	Davis 2016	TALDO1
Keratin, type II cytoskeletal 4	Davis 2016	KRT4
Keratin, type I cytoskeletal 10	Davis 2016	KRT10
Keratin 78	Davis 2016	KRT78
Keratin 13	Davis 2016	KRT13
Keratin 5	Davis 2016	KRT5
Tropomyosin 1	Davis 2016	TPM1
Vimentin	Davis 2016	VIM
Uridine phosphorylase 1	Davis 2016	UPP1
Lymphocyte cytosolic protein 1	Davis 2016	LCP1
Histone H2B	Davis 2016	LOC478743
Histone H2A	Davis 2016	MACROH2A1
Histone H4	Davis 2016	H4C1

## Sheet: Supplementary Table 2
Supplementary Table 2. List of names of all breeds of dogs used in the included studies along with the number of dogs used.
Breed name	Number of dogs
SCHNAUZER	54
MIXED	36
BEAGLE	34
LABRADOR RETRIEVER	27
POODLE	25
GOLDEN RETRIEVER	21
SHI TZU	20
GREYHOUND	15
RAFEIRO ALENTEJANO	15
PORTUGESE PODENGO	13
LHASA APSO	11
SIBERIAN HUSKY	7
THAI VILLAGE DOGS	7
COCKER SPANIEL	6
HOUND CROSS	6
PUG	4
ALASKAN MALAMUTE	3
BERNESE MOUNTAIN DOG	3
GERMAN SHEPHERD	3
POMERANIAN	3
TERRIER	3
BANGKEAW	2
CHIHUAHUA	2
DACHSHUND	2
AUSTRALIAN CATTLE DOG	1
BELGIAN TERVUREN	1
BOXER CROSS	1
FRENCH BULLDOG	1
GERMAN SHORTHAIR POINTER	1
GERMAN WIREHAIR POINTER	1
IRISH WOLFHOUND	1
NEWFOUNDLAND	1
SCOTTISH DEERHOUND	1

## Sheet: Supplementary Table 3
Supplementary Table 3. Gene Ontology analysis – biological processes of the most abundant proteins among healthy dogs identified in the included studies.
Category	Term	Count	%	PValue	Genes	List Total	Pop Hits	Pop Total	Fold Enrichment	Bonferroni	Benjamini	FDR
GOTERM_BP_DIRECT	GO:0001895~retina homeostasis	12	13.0435	2.45078e-17	PIGR, AZGP1, IGKC, PIP, ALB, KRT1, LCN1, LYZ, IGHA2, ACTB, CST4, ACTG1	87	42	19462	63.9146	1.63957e-14	1.63957e-14	1.61016e-14
GOTERM_BP_DIRECT	GO:0001580~detection of chemical stimulus involved in sensory perception of bitter taste	8	8.69565	4.24958e-10	PIGR, CST2, AZGP1, CST1, PIP, CA6, LPO, CST4	87	40	19462	44.7402	2.84297e-07	1.42148e-07	1.39599e-07
GOTERM_BP_DIRECT	GO:0006958~complement activation, classical pathway	8	8.69565	1.41745e-06	C6, IGHG2, IGKC, IGHV3-23, IGHE, IGHV3-49, IGHA2, CLU	87	126	19462	14.2032	0.000947826	0.000316092	0.000310422
GOTERM_BP_DIRECT	GO:0042742~defense response to bacterium	10	10.8696	2.28532e-06	IGHG2, IGKC, BPIFA2, IGHV3-23, IGHE, LPO, IGHV3-49, LYZ, IGHA2, HTN1	87	261	19462	8.57093	0.00152771	0.000382219	0.000375363
GOTERM_BP_DIRECT	GO:0045087~innate immune response	14	15.2174	4.1016e-06	IGHV3-23, IL1RAP, IGHV3-49, CLU, WFDC2, IFIT3, IL17RA, IGHG2, C6, IGKC, DMBT1, IGHE, IL36RN, IGHA2	87	635	19462	4.93199	0.00274022	0.000548795	0.000538951
GOTERM_BP_DIRECT	GO:0018149~peptide cross-linking	5	5.43478	7.75744e-06	CSTA, KRT2, KRT1, KRT10, IVL	87	29	19462	38.5692	0.0051763	0.000864955	0.00084944
GOTERM_BP_DIRECT	GO:0050871~positive regulation of B cell activation	6	6.52174	7.73276e-05	IGHG2, IGKC, IGHV3-23, IGHE, IGHV3-49, IGHA2	87	99	19462	13.5576	0.0504187	0.00678338	0.0066617
GOTERM_BP_DIRECT	GO:0006910~phagocytosis, recognition	6	6.52174	8.11166e-05	IGHG2, IGKC, IGHV3-23, IGHE, IGHV3-49, IGHA2	87	100	19462	13.4221	0.0528229	0.00678338	0.0066617
GOTERM_BP_DIRECT	GO:0006911~phagocytosis, engulfment	6	6.52174	0.000163517	IGHG2, IGKC, IGHV3-23, IGHE, IGHV3-49, IGHA2	87	116	19462	11.5707	0.10363	0.0121548	0.0119368
GOTERM_BP_DIRECT	GO:0045109~intermediate filament organization	5	5.43478	0.000233304	KRT3, KRT2, KRT1, KRT79, KRT10	87	68	19462	16.4486	0.144525	0.015608	0.0153281
GOTERM_BP_DIRECT	GO:0050853~B cell receptor signaling pathway	6	6.52174	0.000354238	IGHG2, IGKC, IGHV3-23, IGHE, IGHV3-49, IGHA2	87	137	19462	9.79713	0.21103	0.0199482	0.0195904
GOTERM_BP_DIRECT	GO:0098869~cellular oxidant detoxification	5	5.43478	0.000357815	GSTM2, ALB, GSTA1, HBB, LPO	87	76	19462	14.7172	0.212917	0.0199482	0.0195904
GOTERM_BP_DIRECT	GO:0031424~keratinization	5	5.43478	0.00070887	KRT3, KRT2, KRT1, KRT79, IVL	87	91	19462	12.2913	0.377743	0.0352953	0.0346622
GOTERM_BP_DIRECT	GO:0031640~killing of cells of other organism	5	5.43478	0.000738615	C6, MUC7, LYZ, GAPDH, HTN1	87	92	19462	12.1577	0.390012	0.0352953	0.0346622
GOTERM_BP_DIRECT	GO:2000117~negative regulation of cysteine-type endopeptidase activity	3	3.26087	0.000848743	CST2, CST1, CST4	87	10	19462	67.1103	0.433371	0.0378539	0.0371749
GOTERM_BP_DIRECT	GO:0098974~postsynaptic actin cytoskeleton organization	3	3.26087	0.00314296	ACTBL2, ACTB, ACTG1	87	19	19462	35.3212	0.87827	0.128085	0.125787
GOTERM_BP_DIRECT	GO:0030216~keratinocyte differentiation	4	4.34783	0.00325477	CSTA, IRF6, KRT10, IVL	87	67	19462	13.3553	0.88707	0.128085	0.125787
GOTERM_BP_DIRECT	GO:0019731~antibacterial humoral response	4	4.34783	0.0046422	IGHG2, IGHE, IGHA2, WFDC2	87	76	19462	11.7737	0.955526	0.172535	0.16944
GOTERM_BP_DIRECT	GO:0006955~immune response	8	8.69565	0.00752572	AZGP1, IL18RAP, IGKC, IGHV3-23, IGHE, IL36RN, IL1RAP, IGHA2	87	512	19462	3.49533	0.993615	0.264985	0.260231
GOTERM_BP_DIRECT	GO:0030855~epithelial cell differentiation	4	4.34783	0.01017	DMBT1, KRT3, GSTA1, KRT10	87	101	19462	8.85945	0.998928	0.340187	0.334085
GOTERM_BP_DIRECT	GO:0050832~defense response to fungus	3	3.26087	0.0110301	GAPDH, HTN1, IL17RA	87	36	19462	18.6418	0.999401	0.351388	0.345085
GOTERM_BP_DIRECT	GO:0006954~inflammatory response	7	7.6087	0.0127489	IL18RAP, IGHE, IL36RN, S1PR3, IL1RAP, LYZ, IL17RA	87	436	19462	3.59153	0.999813	0.387681	0.380727
GOTERM_BP_DIRECT	GO:0061844~antimicrobial humoral immune response mediated by antimicrobial peptide	4	4.34783	0.0157914	DMBT1, MUC7, GAPDH, HTN1	87	119	19462	7.51937	0.999976	0.459324	0.451085
GOTERM_BP_DIRECT	GO:0042542~response to hydrogen peroxide	3	3.26087	0.0168947	COL1A1, HBB, SIRT1	87	45	19462	14.9134	0.999989	0.470941	0.462493
GOTERM_BP_DIRECT	GO:0048870~cell motility	3	3.26087	0.0183432	ACTBL2, ACTB, ACTG1	87	47	19462	14.2788	0.999996	0.490863	0.482059
GOTERM_BP_DIRECT	GO:0070527~platelet aggregation	3	3.26087	0.0206104	HBB, ACTB, ACTG1	87	50	19462	13.4221	0.999999	0.530322	0.52081
GOTERM_BP_DIRECT	GO:0045684~positive regulation of epidermis development	2	2.17391	0.0219022	KRT2, KRT10	87	5	19462	89.4805	1	0.542687	0.532953
GOTERM_BP_DIRECT	GO:0060337~type I interferon signaling pathway	3	3.26087	0.0254734	IFNA1, IRF6, IFNA8	87	56	19462	11.984	1	0.584826	0.574335
GOTERM_BP_DIRECT	GO:0001738~morphogenesis of a polarized epithelium	2	2.17391	0.0262254	ACTB, ACTG1	87	6	19462	74.567	1	0.584826	0.574335
GOTERM_BP_DIRECT	GO:1905150~regulation of voltage-gated sodium channel activity	2	2.17391	0.0262254	KCNQ1, FGF12	87	6	19462	74.567	1	0.584826	0.574335
GOTERM_BP_DIRECT	GO:0022008~neurogenesis	3	3.26087	0.0326013	OMP, DCHS1, CDK5RAP2	87	64	19462	10.486	1	0.703556	0.690937
GOTERM_BP_DIRECT	GO:1901687~glutathione derivative biosynthetic process	2	2.17391	0.0348152	GSTM2, GSTA1	87	8	19462	55.9253	1	0.705798	0.693138
GOTERM_BP_DIRECT	GO:0070293~renal absorption	2	2.17391	0.0348152	KCNQ1, HBB	87	8	19462	55.9253	1	0.705798	0.693138
GOTERM_BP_DIRECT	GO:0032868~response to insulin	3	3.26087	0.0456158	COL1A1, KCNQ1, SIRT1	87	77	19462	8.71563	1	0.897557	0.881457
GOTERM_BP_DIRECT	GO:0038063~collagen-activated tyrosine kinase receptor signaling pathway	2	2.17391	0.0475597	COL1A1, OTOL1	87	11	19462	40.6729	1	0.909069	0.892763
GOTERM_BP_DIRECT	GO:0032754~positive regulation of interleukin-5 production	2	2.17391	0.0517707	IL1RAP, IL17RA	87	12	19462	37.2835	1	0.93767	0.920851
GOTERM_BP_DIRECT	GO:0002250~adaptive immune response	6	6.52174	0.0518592	IGHG2, IGKC, IFNA1, IGHE, IFNA8, IGHA2	87	457	19462	2.937	1	0.93767	0.920851
GOTERM_BP_DIRECT	GO:0008544~epidermis development	3	3.26087	0.0555597	CALML5, KRT2, KRT10	87	86	19462	7.80353	1	0.953063	0.935968
GOTERM_BP_DIRECT	GO:0016064~immunoglobulin mediated immune response	3	3.26087	0.0555597	IGKC, IGHV3-23, IGHV3-49	87	86	19462	7.80353	1	0.953063	0.935968
GOTERM_BP_DIRECT	GO:0032736~positive regulation of interleukin-13 production	2	2.17391	0.0642939	IL1RAP, IL17RA	87	15	19462	29.8268	1	1	0.983533
GOTERM_BP_DIRECT	GO:1900242~regulation of synaptic vesicle endocytosis	2	2.17391	0.0684319	ACTB, ACTG1	87	16	19462	27.9626	1	1	0.983533
GOTERM_BP_DIRECT	GO:0051290~protein heterotetramerization	2	2.17391	0.0684319	KRT1, KRT10	87	16	19462	27.9626	1	1	0.983533
GOTERM_BP_DIRECT	GO:0007409~axonogenesis	3	3.26087	0.0711088	ACTBL2, ACTB, ACTG1	87	99	19462	6.77882	1	1	0.983533
GOTERM_BP_DIRECT	GO:0071346~cellular response to interferon-gamma	3	3.26087	0.072358	IL12RB1, GAPDH, ACTG1	87	100	19462	6.71103	1	1	0.983533
GOTERM_BP_DIRECT	GO:0002323~natural killer cell activation involved in immune response	2	2.17391	0.0807375	IFNA1, IFNA8	87	19	19462	23.5475	1	1	0.983533
GOTERM_BP_DIRECT	GO:0009615~response to virus	3	3.26087	0.0852288	CLU, IFIT3, IL17RA	87	110	19462	6.10094	1	1	0.983533
GOTERM_BP_DIRECT	GO:0051607~defense response to virus	4	4.34783	0.0868151	DMBT1, IFNA1, IFNA8, IFIT3	87	236	19462	3.79154	1	1	0.983533
GOTERM_BP_DIRECT	GO:0090201~negative regulation of release of cytochrome c from mitochondria	2	2.17391	0.0888519	GHITM, CLU	87	21	19462	21.3049	1	1	0.983533
GOTERM_BP_DIRECT	GO:0043651~linoleic acid metabolic process	2	2.17391	0.0888519	GSTM2, GSTA1	87	21	19462	21.3049	1	1	0.983533
GOTERM_BP_DIRECT	GO:0033141~positive regulation of peptidyl-serine phosphorylation of STAT protein	2	2.17391	0.0888519	IFNA1, IFNA8	87	21	19462	21.3049	1	1	0.983533
GOTERM_BP_DIRECT	GO:0050905~neuromuscular process	2	2.17391	0.0968954	KCNQ1, FGF12	87	23	19462	19.4523	1	1	0.983533
GOTERM_BP_DIRECT	GO:0045861~negative regulation of proteolysis	2	2.17391	0.0968954	CSTA, CST4	87	23	19462	19.4523	1	1	0.983533
GOTERM_BP_DIRECT	GO:0019835~cytolysis	2	2.17391	0.0968954	C6, LYZ	87	23	19462	19.4523	1	1	0.983533
GOTERM_BP_DIRECT	GO:0007608~sensory perception of smell	3	3.26087	0.0973548	OMP, OR5AP2, OR5B12	87	119	19462	5.63952	1	1	0.983533

## Sheet: Supplementary Table 4
Supplementary Table 4. Gene Ontology analysis – cellular compartments of the most abundant proteins among healthy dogs identified in the included studies.
Category	Term	Count	%	PValue	Genes	List Total	Pop Hits	Pop Total	Fold Enrichment	Bonferroni	Benjamini	FDR
GOTERM_CC_DIRECT	GO:0005615~extracellular space	49	53.2609	2.45835e-25	FCGBP, PIGR, IFNA1, IGHV3-23, HBB, CSN3, DMKN, CLU, IFNA8, HTN1, WFDC2, ACTB, ACTG1, IGHG2, DMBT1, BPIFA2, CA6, CSN1S1, CHIA, AMY1A, KRT2, KRT1, MUC5AC, AZGP1, ACTBL2, TFF3, SCGB2A2, IGHE, CSTA, LPO, CST4, CST2, CST1, C6, IGKC, C6ORF58, IL36RN, IGHA2, SEMA4B, KRT10, LYZ, OTOL1, COL1A1, BPIFB1, PIP, ALB, LCN1, GLIPR1L1, FGF12	92	1989	20660	5.53228	4.20378e-23	4.20378e-23	4.00712e-23
GOTERM_CC_DIRECT	GO:0070062~extracellular exosome	43	46.7391	1.32564e-17	FCGBP, PIGR, IGHV3-23, HBB, LPO, GHITM, CLU, WFDC2, ACTB, CST4, ACTG1, TKFC, C6, IGHG2, DMBT1, IGKC, BPIFA2, C6ORF58, MUC7, EPS8L1, CA6, IGHA2, CDK5RAP2, GSTM2, MUC16, KRT3, AMY1A, KRT2, KRT1, KRT79, KRT10, LYZ, MUC5AC, BPIFB2, AZGP1, BPIFB1, ACTBL2, PIP, ALB, GSTA1, IRF6, GAPDH, IVL	92	2240	20660	4.31085	2.26685e-15	1.13343e-15	1.0804e-15
GOTERM_CC_DIRECT	GO:0005576~extracellular region	40	43.4783	3.12937e-15	CALML5, IFNA1, IGHV3-23, HBB, CSN3, LPO, IGHV3-49, IL1RAP, DMKN, CLU, IFNA8, HTN1, WFDC2, C6, IGHG2, DMBT1, IGKC, BPIFA2, CA6, IL36RN, CSN1S1, IGHA2, CHIA, AMY1A, MUC19, KRT1, LYZ, MUC5AC, OTOL1, IL17RA, COL1A1, BPIFB2, AZGP1, BPIFB1, PIP, ALB, TFF3, SCGB2A2, LCN1, IGHE	92	2213	20660	4.05902	5.31575e-13	1.78374e-13	1.70029e-13
GOTERM_CC_DIRECT	GO:0072562~blood microparticle	10	10.8696	1.85007e-08	IGHG2, IGKC, ALB, KRT1, IGHV3-23, HBB, IGHA2, CLU, ACTB, ACTG1	92	148	20660	15.1733	3.16361e-06	7.90905e-07	7.53903e-07
GOTERM_CC_DIRECT	GO:0042571~immunoglobulin complex, circulating	6	6.52174	5.39528e-05	IGHG2, IGKC, IGHV3-23, IGHE, IGHV3-49, IGHA2	92	92	20660	14.6456	0.00918375	0.00184519	0.00175886
GOTERM_CC_DIRECT	GO:0001533~cornified envelope	5	5.43478	0.000151705	CSTA, KRT2, KRT1, KRT10, IVL	92	61	20660	18.407	0.0256099	0.0043236	0.00412133
GOTERM_CC_DIRECT	GO:0097433~dense body	3	3.26087	0.000397212	ACTBL2, ACTB, ACTG1	92	7	20660	96.2422	0.0656803	0.00970331	0.00924935
GOTERM_CC_DIRECT	GO:0031982~vesicle	6	6.52174	0.00126666	CST2, CST1, MUC16, GAPDH, ACTB, CST4	92	182	20660	7.40325	0.194857	0.0243587	0.0232192
GOTERM_CC_DIRECT	GO:0009897~external side of plasma membrane	9	9.78261	0.00132985	AZGP1, IGHG2, MUC16, IGKC, IGHV3-23, IGHE, IGHV3-49, IL12RB1, IGHA2	92	484	20660	4.1758	0.203522	0.0243587	0.0232192
GOTERM_CC_DIRECT	GO:0045095~keratin filament	5	5.43478	0.00142449	KRT3, KRT2, KRT1, KRT79, KRT10	92	110	20660	10.2075	0.216325	0.0243587	0.0232192
GOTERM_CC_DIRECT	GO:0035267~NuA4 histone acetyltransferase complex	3	3.26087	0.00821178	ACTBL2, ACTB, ACTG1	92	31	20660	21.7321	0.755859	0.127656	0.121684
GOTERM_CC_DIRECT	GO:0005796~Golgi lumen	4	4.34783	0.0118001	MUC16, MUC19, MUC7, MUC5AC	92	107	20660	8.39496	0.868641	0.168152	0.160285
GOTERM_CC_DIRECT	GO:0005737~cytoplasm	36	39.1304	0.0201436	DOCK5, CSTA, SMG1, LPO, CHD3, CLU, IPO4, IFIT3, ACTB, CST4, ACTG1, CST2, CST1, DMBT1, UBD, EPS8L1, IL36RN, S1PR3, CDK5RAP2, GSTM2, CHIA, KRT2, KRT1, KRT10, FRS3, SIRT1, MUC5AC, MTSS1, COL1A1, ACTBL2, KCNQ1, ALB, IRF6, FGF12, GAPDH, IVL	92	5796	20660	1.39482	0.969184	0.26236	0.250086
GOTERM_CC_DIRECT	GO:0071751~secretory IgA immunoglobulin complex	2	2.17391	0.0218322	PIGR, IGHA2	92	5	20660	89.8261	0.977055	0.26236	0.250086
GOTERM_CC_DIRECT	GO:0005882~intermediate filament	4	4.34783	0.0235581	KRT3, KRT2, KRT79, KRT10	92	139	20660	6.46231	0.983036	0.26236	0.250086
GOTERM_CC_DIRECT	GO:0098871~postsynaptic actin cytoskeleton	2	2.17391	0.0261417	ACTB, ACTG1	92	6	20660	74.8551	0.989216	0.26236	0.250086
GOTERM_CC_DIRECT	GO:0071742~IgE immunoglobulin complex	2	2.17391	0.0261417	IGKC, IGHE	92	6	20660	74.8551	0.989216	0.26236	0.250086
GOTERM_CC_DIRECT	GO:0031012~extracellular matrix	5	5.43478	0.0276169	COL1A1, FCGBP, DMBT1, MUC5AC, OTOL1	92	259	20660	4.33524	0.991679	0.26236	0.250086
GOTERM_CC_DIRECT	GO:0071745~IgA immunoglobulin complex	2	2.17391	0.0304324	IGKC, IGHA2	92	7	20660	64.1615	0.994932	0.273892	0.261078
GOTERM_CC_DIRECT	GO:0045202~synapse	7	7.6087	0.0332902	OMP, ACTBL2, SEMA4B, FGF12, CLU, ACTB, ACTG1	92	545	20660	2.88432	0.996941	0.284631	0.271315
GOTERM_CC_DIRECT	GO:0031093~platelet alpha granule lumen	3	3.26087	0.0362274	ALB, IGHA2, CLU	92	68	20660	9.90729	0.998182	0.285233	0.271888
GOTERM_CC_DIRECT	GO:0005856~cytoskeleton	7	7.6087	0.0366966	ACTBL2, KRT1, KRT10, CLU, ACTB, ACTG1, CDK5RAP2	92	558	20660	2.81713	0.998327	0.285233	0.271888
GOTERM_CC_DIRECT	GO:0005886~plasma membrane	33	35.8696	0.0405735	DOCK5, PIGR, IGHV3-23, OR2M5, OR10T2, IGHV3-49, IL1RAP, ACTB, ACTG1, C6, IL18RAP, IGHG2, IGKC, MUC7, EPS8L1, OR5B12, S1PR3, OR5AP2, IL12RB1, TRPM5, IGHA2, MUC16, MUC19, KRT1, FRS3, MUC5AC, IL17RA, ACTBL2, KCNQ1, IGHE, SLC29A4, GLIPR1L1, GAPDH	92	5458	20660	1.35776	0.999161	0.301655	0.287542
GOTERM_CC_DIRECT	GO:0071735~IgG immunoglobulin complex	2	2.17391	0.0557871	IGHG2, IGKC	92	13	20660	34.5485	0.999945	0.397483	0.378887
GOTERM_CC_DIRECT	GO:0030141~secretory granule	3	3.26087	0.0682717	COL1A1, BPIFA2, TFF3	92	97	20660	6.94532	0.999994	0.465226	0.443461
GOTERM_CC_DIRECT	GO:0005884~actin filament	3	3.26087	0.0707361	ACTBL2, ACTB, ACTG1	92	99	20660	6.80501	0.999996	0.465226	0.443461
GOTERM_CC_DIRECT	GO:0044305~calyx of Held	2	2.17391	0.0804858	ACTB, ACTG1	92	19	20660	23.6384	0.999999	0.500862	0.47743
GOTERM_CC_DIRECT	GO:0030424~axon	5	5.43478	0.0820126	OMP, ACTBL2, BTBD8, ACTB, ACTG1	92	372	20660	3.01835	1	0.500862	0.47743

## Sheet: Supplementary Table 5
Supplementary Table 5. Gene Ontology analysis – molecular functions of the most abundant proteins among healthy dogs identified in the included studies.
Category	Term	Count	%	PValue	Genes	List Total	Pop Hits	Pop Total	Fold Enrichment	Bonferroni	Benjamini	FDR
GOTERM_MF_DIRECT	GO:0004869~cysteine-type endopeptidase inhibitor activity	6	6.52174	7.41437e-07	CST2, CSTA, CST1, LCN1, WFDC2, CST4	89	37	18976	34.5752	0.000165327	0.00016534	0.000163858
GOTERM_MF_DIRECT	GO:0030280~structural constituent of epidermis	5	5.43478	2.27069e-05	KRT3, KRT2, KRT1, KRT79, KRT10	89	36	18976	29.613	0.0050509	0.00253182	0.00250911
GOTERM_MF_DIRECT	GO:0034987~immunoglobulin receptor binding	6	6.52174	9.25214e-05	IGHG2, IGKC, IGHV3-23, IGHE, IGHV3-49, IGHA2	89	98	18976	13.0539	0.0204218	0.00687742	0.00681574
GOTERM_MF_DIRECT	GO:0003823~antigen binding	6	6.52174	0.000590565	IGHG2, IGKC, IGHV3-23, IGHE, IGHV3-49, IGHA2	89	146	18976	8.7622	0.123427	0.032924	0.0326287
GOTERM_MF_DIRECT	GO:0098973~structural constituent of postsynaptic actin cytoskeleton	3	3.26087	0.00113806	ACTBL2, ACTB, ACTG1	89	11	18976	58.1491	0.224256	0.0507575	0.0503023
GOTERM_MF_DIRECT	GO:0005504~fatty acid binding	3	3.26087	0.0127455	GSTM2, ALB, GSTA1	89	37	18976	17.2876	0.942761	0.473709	0.469461
GOTERM_MF_DIRECT	GO:0019828~aspartic-type endopeptidase inhibitor activity	2	2.17391	0.0365095	GAPDH, WFDC2	89	8	18976	53.3034	0.99975	1	0.995495
GOTERM_MF_DIRECT	GO:0005102~receptor binding	6	6.52174	0.0426756	GSTM2, LCN1, IGHA2, CLU, MTSS1, IL17RA	89	412	18976	3.10505	0.99994	1	0.995495
GOTERM_MF_DIRECT	GO:0031404~chloride ion binding	2	2.17391	0.0630239	AMY1A, LCN1	89	14	18976	30.4591	1	1	0.995495
GOTERM_MF_DIRECT	GO:0008289~lipid binding	4	4.34783	0.065282	BPIFB2, BPIFB1, BPIFA2, S1PR3	89	199	18976	4.2857	1	1	0.995495
GOTERM_MF_DIRECT	GO:0005149~interleukin-1 receptor binding	2	2.17391	0.0673722	IL36RN, IL1RAP	89	15	18976	28.4285	1	1	0.995495
GOTERM_MF_DIRECT	GO:0050135~NAD(P)+ nucleosidase activity	2	2.17391	0.0717007	IL18RAP, IL1RAP	89	16	18976	26.6517	1	1	0.995495
GOTERM_MF_DIRECT	GO:0061809~NAD+ nucleotidase, cyclic ADP-ribose generating	2	2.17391	0.0717007	IL18RAP, IL1RAP	89	16	18976	26.6517	1	1	0.995495
GOTERM_MF_DIRECT	GO:0005132~type I interferon receptor binding	2	2.17391	0.0760092	IFNA1, IFNA8	89	17	18976	25.0839	1	1	0.995495
GOTERM_MF_DIRECT	GO:0005200~structural constituent of cytoskeleton	3	3.26087	0.0910787	KRT2, ACTB, ACTG1	89	109	18976	5.86826	1	1	0.995495
GOTERM_MF_DIRECT	GO:0002020~protease binding	3	3.26087	0.0967851	COL1A1, CSTA, IGHA2	89	113	18976	5.66053	1	1	0.995495
GOTERM_MF_DIRECT	GO:0004602~glutathione peroxidase activity	2	2.17391	0.0972573	GSTM2, GSTA1	89	22	18976	19.383	1	1	0.995495
GOTERM_MF_DIRECT	GO:0000976~transcription regulatory region sequence-specific DNA binding	4	4.34783	0.0996923	IRF6, CHD3, VSX1, CDK5RAP2	89	239	18976	3.56843	1	1	0.995495

## Sheet: Supplementary Table 6
Supplementary Table 6. KEGG pathway analysis of the most abundant proteins among healthy dogs identified in the included studies.
Category	Term	Count	%	PValue	Genes	List Total	Pop Hits	Pop Total	Fold Enrichment	Bonferroni	Benjamini	FDR
KEGG_PATHWAY	hsa04970:Salivary secretion	11	11.9565	3.16902e-11	CST2, CST1, DMBT1, CALML5, AMY1A, MUC7, LPO, LYZ, HTN1, MUC5AC, CST4	46	93	8586	22.0771	4.56339e-09	4.56339e-09	4.56339e-09
KEGG_PATHWAY	hsa04060:Cytokine-cytokine receptor interaction	7	7.6087	0.00425785	IL18RAP, IFNA1, IL36RN, IL1RAP, IL12RB1, IFNA8, IL17RA	46	297	8586	4.39921	0.459056	0.26078	0.26078
KEGG_PATHWAY	hsa05418:Fluid shear stress and atherosclerosis	5	5.43478	0.00586186	GSTM2, CALML5, GSTA1, ACTB, ACTG1	46	139	8586	6.71411	0.571126	0.26078	0.26078
KEGG_PATHWAY	hsa04971:Gastric acid secretion	4	4.34783	0.00724389	CALML5, KCNQ1, ACTB, ACTG1	46	76	8586	9.8238	0.648981	0.26078	0.26078
KEGG_PATHWAY	hsa05110:Vibrio cholerae infection	3	3.26087	0.0280603	KCNQ1, ACTB, ACTG1	46	50	8586	11.1991	0.983402	0.808137	0.808137
KEGG_PATHWAY	hsa04936:Alcoholic liver disease	4	4.34783	0.0379308	IFNA1, SIRT1, IFNA8, IL17RA	46	142	8586	5.25781	0.996183	0.91034	0.91034
KEGG_PATHWAY	hsa04622:RIG-I-like receptor signaling pathway	3	3.26087	0.0531354	TKFC, IFNA1, IFNA8	46	71	8586	7.88671	0.999615	0.958847	0.958847
KEGG_PATHWAY	hsa05225:Hepatocellular carcinoma	4	4.34783	0.0574222	GSTM2, GSTA1, ACTB, ACTG1	46	168	8586	4.4441	0.9998	0.958847	0.958847
KEGG_PATHWAY	hsa05164:Influenza A	4	4.34783	0.0599279	IFNA1, IFNA8, ACTB, ACTG1	46	171	8586	4.36613	0.999863	0.958847	0.958847

## Sheet: Supplementary Table 7
Supplementary Table 7. Gene Ontology analysis – biological processes of the most abundant proteins among periodontitis dogs identified in the included studies.
Category	Term	Count	%	PValue	Genes	List Total	Pop Hits	Pop Total	Fold Enrichment	Bonferroni	Benjamini	FDR
GOTERM_BP_DIRECT	GO:0045109~intermediate filament organization	6	10.9091	1.12996e-06	KRT4, KRT13, KRT78, KRT10, VIM, KRT5	54	68	19462	31.8007	0.000673228	0.000673455	0.000668935
GOTERM_BP_DIRECT	GO:0042742~defense response to bacterium	8	14.5455	6.55453e-06	HP, S100A12, LYZ, MPO, S100A9, TLR4, S100A8, ELANE	54	261	19462	11.047	0.00389889	0.00195325	0.00194014
GOTERM_BP_DIRECT	GO:0014002~astrocyte development	4	7.27273	1.79177e-05	VIM, S100A9, TLR4, S100A8	54	19	19462	75.8752	0.0106222	0.00355965	0.00353576
GOTERM_BP_DIRECT	GO:0032496~response to lipopolysaccharide	6	10.9091	5.24878e-05	NQO1, MPO, S100A9, TLR4, S100A8, ELANE	54	149	19462	14.513	0.0307993	0.00782068	0.00776819
GOTERM_BP_DIRECT	GO:0050832~defense response to fungus	4	7.27273	0.000127775	S100A12, MPO, S100A9, S100A8	54	36	19462	40.0453	0.0733309	0.0152308	0.0151285
GOTERM_BP_DIRECT	GO:0006098~pentose-phosphate shunt	3	5.45455	0.000393966	TALDO1, PGD, TKT	54	11	19462	98.2929	0.209311	0.039134	0.0388713
GOTERM_BP_DIRECT	GO:0002523~leukocyte migration involved in inflammatory response	3	5.45455	0.000556769	S100A9, S100A8, ELANE	54	13	19462	83.1709	0.28246	0.0474049	0.0470867
GOTERM_BP_DIRECT	GO:0050729~positive regulation of inflammatory response	4	7.27273	0.00370576	S100A12, S100A9, TLR4, S100A8	54	114	19462	12.6459	0.890599	0.276079	0.274226
GOTERM_BP_DIRECT	GO:0070488~neutrophil aggregation	2	3.63636	0.00543923	S100A9, S100A8	54	2	19462	360.407	0.96125	0.360198	0.357781
GOTERM_BP_DIRECT	GO:0006954~inflammatory response	6	10.9091	0.0065465	ANXA1, S100A12, LYZ, S100A9, TLR4, S100A8	54	436	19462	4.95973	0.98005	0.390172	0.387553
GOTERM_BP_DIRECT	GO:0045087~innate immune response	7	12.7273	0.00736051	NQO1, ANXA1, DTX3L, S100A12, S100A9, TLR4, S100A8	54	635	19462	3.973	0.987761	0.398806	0.396129
GOTERM_BP_DIRECT	GO:0051092~positive regulation of NF-kappaB transcription factor activity	4	7.27273	0.0101126	S100A12, S100A9, TLR4, S100A8	54	164	19462	8.79042	0.99766	0.497405	0.494067
GOTERM_BP_DIRECT	GO:0032119~sequestering of zinc ion	2	3.63636	0.0108494	S100A9, S100A8	54	4	19462	180.204	0.998499	0.497405	0.494067
GOTERM_BP_DIRECT	GO:0018119~peptidyl-cysteine S-nitrosylation	2	3.63636	0.0135437	S100A9, S100A8	54	5	19462	144.163	0.999705	0.569032	0.565213
GOTERM_BP_DIRECT	GO:0006909~phagocytosis	3	5.45455	0.016039	ANXA1, TLR4, ELANE	54	71	19462	15.2285	0.999935	0.569032	0.565213
GOTERM_BP_DIRECT	GO:0002322~B cell proliferation involved in immune response	2	3.63636	0.0162308	PLCL2, TLR4	54	6	19462	120.136	0.999942	0.569032	0.565213
GOTERM_BP_DIRECT	GO:0009052~pentose-phosphate shunt, non-oxidative branch	2	3.63636	0.0162308	TALDO1, TKT	54	6	19462	120.136	0.999942	0.569032	0.565213
GOTERM_BP_DIRECT	GO:0043406~positive regulation of MAP kinase activity	3	5.45455	0.0186908	S100A12, TLR4, ELANE	54	77	19462	14.0418	0.999987	0.593197	0.589216
GOTERM_BP_DIRECT	GO:0035425~autocrine signaling	2	3.63636	0.0189106	S100A9, S100A8	54	7	19462	102.974	0.999989	0.593197	0.589216
GOTERM_BP_DIRECT	GO:0030593~neutrophil chemotaxis	3	5.45455	0.0215142	S100A12, S100A9, S100A8	54	83	19462	13.0268	0.999998	0.612556	0.608445
GOTERM_BP_DIRECT	GO:0046600~negative regulation of centriole replication	2	3.63636	0.0215834	KAT2B, CDK5RAP2	54	8	19462	90.1019	0.999998	0.612556	0.608445
GOTERM_BP_DIRECT	GO:0002544~chronic inflammatory response	2	3.63636	0.0242489	S100A9, S100A8	54	9	19462	80.0905	1	0.656926	0.652517
GOTERM_BP_DIRECT	GO:0031424~keratinization	3	5.45455	0.025535	KRT4, KRT78, KRT5	54	91	19462	11.8816	1	0.661689	0.657248
GOTERM_BP_DIRECT	GO:0030855~epithelial cell differentiation	3	5.45455	0.0309535	KRT4, KRT13, KRT10	54	101	19462	10.7052	1	0.737933	0.73298
GOTERM_BP_DIRECT	GO:0032355~response to estradiol	3	5.45455	0.0309535	NQO1, GPI, ANXA1	54	101	19462	10.7052	1	0.737933	0.73298
GOTERM_BP_DIRECT	GO:0019430~removal of superoxide radicals	2	3.63636	0.0374703	NQO1, MPO	54	14	19462	51.4868	1	0.797582	0.792229
GOTERM_BP_DIRECT	GO:0001878~response to yeast	2	3.63636	0.0374703	MPO, ELANE	54	14	19462	51.4868	1	0.797582	0.792229
GOTERM_BP_DIRECT	GO:0006937~regulation of muscle contraction	2	3.63636	0.0374703	TPM1, ANXA6	54	14	19462	51.4868	1	0.797582	0.792229
GOTERM_BP_DIRECT	GO:0009116~nucleoside metabolic process	2	3.63636	0.0531041	PNP, UPP1	54	20	19462	36.0407	1	1	0.994958
GOTERM_BP_DIRECT	GO:0002526~acute inflammatory response	2	3.63636	0.0556854	HP, S100A8	54	21	19462	34.3245	1	1	0.994958
GOTERM_BP_DIRECT	GO:0007099~centriole replication	2	3.63636	0.0608272	CEP192, CDK5RAP2	54	23	19462	31.3398	1	1	0.994958
GOTERM_BP_DIRECT	GO:0006809~nitric oxide biosynthetic process	2	3.63636	0.0608272	NQO1, TLR4	54	23	19462	31.3398	1	1	0.994958
GOTERM_BP_DIRECT	GO:0070268~cornification	2	3.63636	0.0633879	KRT4, KRT5	54	24	19462	30.034	1	1	0.994958
GOTERM_BP_DIRECT	GO:0051493~regulation of cytoskeleton organization	2	3.63636	0.0659417	S100A9, S100A8	54	25	19462	28.8326	1	1	0.994958
GOTERM_BP_DIRECT	GO:0007010~cytoskeleton organization	3	5.45455	0.065962	KRT4, TPM1, KRT13	54	154	19462	7.02092	1	1	0.994958
GOTERM_BP_DIRECT	GO:0018149~peptide cross-linking	2	3.63636	0.0760887	ANXA1, KRT10	54	29	19462	24.8557	1	1	0.994958
GOTERM_BP_DIRECT	GO:0008016~regulation of heart contraction	2	3.63636	0.0886204	KCNQ1, TPM1	54	34	19462	21.2004	1	1	0.994958
GOTERM_BP_DIRECT	GO:0033574~response to testosterone	2	3.63636	0.0886204	NQO1, GPI	54	34	19462	21.2004	1	1	0.994958
GOTERM_BP_DIRECT	GO:0043542~endothelial cell migration	2	3.63636	0.0935863	S100A12, S100A9	54	36	19462	20.0226	1	1	0.994958
GOTERM_BP_DIRECT	GO:0000077~DNA damage checkpoint	2	3.63636	0.0960593	DTX3L, RAD17	54	37	19462	19.4815	1	1	0.994958
GOTERM_BP_DIRECT	GO:0032743~positive regulation of interleukin-2 production	2	3.63636	0.0960593	PNP, ANXA1	54	37	19462	19.4815	1	1	0.994958
GOTERM_BP_DIRECT	GO:0051179~localization	2	3.63636	0.0960593	ANXA1, ANXA6	54	37	19462	19.4815	1	1	0.994958
GOTERM_BP_DIRECT	GO:2001244~positive regulation of intrinsic apoptotic signaling pathway	2	3.63636	0.0960593	S100A9, S100A8	54	37	19462	19.4815	1	1	0.994958
GOTERM_BP_DIRECT	GO:0006139~nucleobase-containing compound metabolic process	2	3.63636	0.0985256	PNP, UPP1	54	38	19462	18.9688	1	1	0.994958

## Sheet: Supplementary Table 8
Supplementary Table 8. Gene Ontology analysis – cellular compartments of the most abundant proteins among periodontitis dogs identified in the included studies.
Category	Term	Count	%	PValue	Genes	List Total	Pop Hits	Pop Total	Fold Enrichment	Bonferroni	Benjamini	FDR
GOTERM_CC_DIRECT	GO:0070062~extracellular exosome	28	50.9091	4.41174e-13	GPI, AHNAK, YWHAB, COL12A1, HP, TXN, MPO, MACROH2A1, PNP, ARHGDIB, ANXA6, H4C1, ELANE, CDK5RAP2, ANXA1, KRT13, KRT78, TALDO1, KRT5, KRT10, LYZ, PGD, FAT1, VIM, LCP1, TKT, S100A9, S100A8	54	2240	20660	4.78241	6.44156e-11	6.44114e-11	5.95585e-11
GOTERM_CC_DIRECT	GO:0005829~cytosol	30	54.5455	2.17995e-05	GPI, AHNAK, YWHAB, TXN, PNP, ARHGDIB, S100A12, TNRC18, CEP192, UPP1, ATP6V1E2, ELANE, CDK5RAP2, NQO1, ANXA1, KRT4, DTX3L, TPM1, KRT13, KRT78, TALDO1, KRT5, KRT10, PGD, KAT2B, VIM, LCP1, TKT, S100A9, S100A8	54	5629	20660	2.03904	0.0031777	0.00138171	0.00127761
GOTERM_CC_DIRECT	GO:0005882~intermediate filament	6	10.9091	2.83913e-05	KRT4, KRT13, KRT78, KRT10, VIM, KRT5	54	139	20660	16.5148	0.00413661	0.00138171	0.00127761
GOTERM_CC_DIRECT	GO:0005856~cytoskeleton	9	16.3636	8.18492e-05	TPM1, ARHGDIB, KRT13, S100A12, KRT10, VIM, S100A9, S100A8, CDK5RAP2	54	558	20660	6.17085	0.0118794	0.00285134	0.00263651
GOTERM_CC_DIRECT	GO:0005615~extracellular space	16	29.0909	9.76486e-05	GPI, ANXA1, SEMA4B, COL12A1, HP, KRT78, KRT10, LYZ, MPO, S100A12, GPC5, LCP1, GLIPR1L1, S100A9, S100A8, ELANE	54	1989	20660	3.07767	0.0141562	0.00285134	0.00263651
GOTERM_CC_DIRECT	GO:0045095~keratin filament	5	9.09091	0.000182213	KRT4, KRT13, KRT78, KRT10, KRT5	54	110	20660	17.3906	0.0262547	0.00443385	0.00409979
GOTERM_CC_DIRECT	GO:0034774~secretory granule lumen	5	9.09091	0.000223442	GPI, PNP, S100A12, S100A9, S100A8	54	116	20660	16.4911	0.0320996	0.00466035	0.00430923
GOTERM_CC_DIRECT	GO:0045111~intermediate filament cytoskeleton	4	7.27273	0.000468205	KRT4, KRT13, VIM, S100A8	54	59	20660	25.9385	0.0660889	0.00854475	0.00790096
GOTERM_CC_DIRECT	GO:0005925~focal adhesion	7	12.7273	0.000827035	ANXA1, AHNAK, YWHAB, FAT1, ANXA6, LCP1, VIM	54	434	20660	6.17085	0.113786	0.0134164	0.0124055
GOTERM_CC_DIRECT	GO:0005634~nucleus	27	49.0909	0.00215835	ZNF451, AHNAK, TXN, MPO, MACROH2A1, SENP7, PNP, S100A12, H4C1, HSF5, NQO1, ANXA1, KRT4, DTX3L, KRT13, TALDO1, KRT5, KRT10, PPRC1, PGD, KAT2B, FAT1, RAD17, ZNF699, S100A9, S100A8, VSX1	54	6106	20660	1.69178	0.270547	0.0310407	0.028702
GOTERM_CC_DIRECT	GO:0001891~phagocytic cup	3	5.45455	0.00233868	ANXA1, LCP1, TLR4	54	28	20660	40.9921	0.289544	0.0310407	0.028702
GOTERM_CC_DIRECT	GO:0005576~extracellular region	14	25.4545	0.00325609	GPI, ANXA1, COL12A1, HP, TXN, LYZ, MPO, PNP, S100A12, GPC5, H4C1, S100A9, S100A8, ELANE	54	2213	20660	2.42038	0.378839	0.0396157	0.036631
GOTERM_CC_DIRECT	GO:0009986~cell surface	7	12.7273	0.00657087	ANXA1, KRT4, KCNQ1, GPC5, KRT10, TLR4, ELANE	54	658	20660	4.07013	0.618068	0.073796	0.068236
GOTERM_CC_DIRECT	GO:0035580~specific granule lumen	3	5.45455	0.0114111	HP, LYZ, ELANE	54	63	20660	18.2187	0.812805	0.115415	0.10672
GOTERM_CC_DIRECT	GO:0005737~cytoplasm	24	43.6364	0.0118577	NQO1, ANXA1, AHNAK, DTX3L, YWHAB, PLCL2, TALDO1, KRT5, KRT10, TXN, SENP7, PNP, KCNQ1, ARHGDIB, ANXA6, S100A12, CEP192, LCP1, VIM, UPP1, S100A9, TLR4, ELANE, CDK5RAP2	54	5796	20660	1.58423	0.824756	0.115415	0.10672
GOTERM_CC_DIRECT	GO:0035578~azurophil granule lumen	3	5.45455	0.0228618	LYZ, MPO, ELANE	54	91	20660	12.6129	0.965835	0.208613	0.192896
GOTERM_CC_DIRECT	GO:0005884~actin filament	3	5.45455	0.0267335	ANXA1, TPM1, LCP1	54	99	20660	11.5937	0.980865	0.229594	0.212296
GOTERM_CC_DIRECT	GO:0042383~sarcolemma	3	5.45455	0.0324553	ANXA1, AHNAK, ANXA6	54	110	20660	10.4343	0.99191	0.263249	0.243415
GOTERM_CC_DIRECT	GO:0048471~perinuclear region of cytoplasm	6	10.9091	0.0434695	YWHAB, FAT1, ANXA6, LCP1, TLR4, CDK5RAP2	54	754	20660	3.0445	0.998479	0.334029	0.308862
GOTERM_CC_DIRECT	GO:0005769~early endosome	4	7.27273	0.046302	ANXA1, DTX3L, KCNQ1, TLR4	54	313	20660	4.88936	0.999014	0.338005	0.312539
GOTERM_CC_DIRECT	GO:0000242~pericentriolar material	2	3.63636	0.0573971	CEP192, CDK5RAP2	54	23	20660	33.2689	0.999821	0.399047	0.368982
GOTERM_CC_DIRECT	GO:0000781~chromosome, telomeric region	3	5.45455	0.0742517	RAD17, H4C1, MACROH2A1	54	175	20660	6.55873	0.999987	0.492762	0.455636
GOTERM_CC_DIRECT	GO:0031982~vesicle	3	5.45455	0.0794363	ANXA1, AHNAK, TKT	54	182	20660	6.30647	0.999994	0.504248	0.466257

## Sheet: Supplementary Table 9
Supplementary File 9. Gene Ontology analysis – molecular functions of the most abundant proteins among periodontitis dogs identified in the included studies.
Category	Term	Count	%	PValue	Genes	List Total	Pop Hits	Pop Total	Fold Enrichment	Bonferroni	Benjamini	FDR
GOTERM_MF_DIRECT	GO:0048306~calcium-dependent protein binding	5	9.09091	0.000137303	ANXA1, ANXA6, S100A12, S100A9, S100A8	54	94	18976	18.6919	0.024949	0.0126613	0.0125924
GOTERM_MF_DIRECT	GO:0030280~structural constituent of epidermis	4	7.27273	0.000137622	KRT4, KRT78, KRT10, KRT5	54	36	18976	39.0453	0.0250063	0.0126613	0.0125924
GOTERM_MF_DIRECT	GO:0050786~RAGE receptor binding	3	5.45455	0.000414238	S100A12, S100A9, S100A8	54	11	18976	95.8384	0.0734022	0.0254066	0.0252685
GOTERM_MF_DIRECT	GO:0005509~calcium ion binding	8	14.5455	0.00484616	ANXA1, FAT1, ANXA6, S100A12, LCP1, TKT, S100A9, S100A8	54	756	18976	3.7186	0.590926	0.222923	0.221712
GOTERM_MF_DIRECT	GO:0035662~Toll-like receptor 4 binding	2	3.63636	0.0111262	S100A9, S100A8	54	4	18976	175.704	0.872379	0.398187	0.396023
GOTERM_MF_DIRECT	GO:0005515~protein binding	44	80	0.0153381	GPI, ZNF451, AHNAK, YWHAB, RMND1, HP, TXN, MPO, MACROH2A1, SENP7, PNP, ARHGDIB, ANXA6, S100A12, CEP192, GPC5, H4C1, TRPM5, ATP6V1E2, ELANE, CDK5RAP2, NQO1, ANXA1, KRT4, DTX3L, SEMA4B, TPM1, PLCL2, KRT13, KRT78, TALDO1, KRT5, KRT10, KAT2B, KCNQ1, FAT1, RAD17, VIM, ZNF699, TKT, S100A9, TLR4, S100A8, VSX1	54	12657	18976	1.22161	0.941812	0.398187	0.396023
GOTERM_MF_DIRECT	GO:0097110~scaffold protein binding	3	5.45455	0.0159352	KCNQ1, VIM, KRT5	54	69	18976	15.2786	0.947957	0.398187	0.396023
GOTERM_MF_DIRECT	GO:0050544~arachidonic acid binding	2	3.63636	0.019391	S100A9, S100A8	54	7	18976	100.402	0.972758	0.398187	0.396023
GOTERM_MF_DIRECT	GO:0042802~identical protein binding	11	20	0.0205272	NQO1, PNP, AHNAK, YWHAB, TPM1, ANXA6, S100A12, UPP1, VIM, LYZ, TLR4	54	1737	18976	2.22538	0.977991	0.398187	0.396023
GOTERM_MF_DIRECT	GO:0046982~protein heterodimerization activity	5	9.09091	0.0216406	TPM1, KRT10, H4C1, MACROH2A1, TLR4	54	381	18976	4.61165	0.982147	0.398187	0.396023
GOTERM_MF_DIRECT	GO:0048029~monosaccharide binding	2	3.63636	0.0303054	GPI, TALDO1	54	11	18976	63.8923	0.996526	0.506927	0.504172
GOTERM_MF_DIRECT	GO:0005200~structural constituent of cytoskeleton	3	5.45455	0.0372567	TPM1, VIM, KRT5	54	109	18976	9.67176	0.999075	0.571269	0.568165
GOTERM_MF_DIRECT	GO:0016209~antioxidant activity	2	3.63636	0.0570727	HP, S100A9	54	21	18976	33.4674	0.99998	0.807799	0.803408

[truncated: 12 more sheets: Supplementary Table 10, Supplementary Table 11, Supplementary Table 12, Supplementary Table 13, Supplementary Table 14, Supplementary Table 15, Supplementary Table 16, Supplementary Table 17, Supplementary Table 18, Supplementary Table 19, Supplementary Table 20, Supplementary Table 21]
